# Supplementary material for: Conventional PCR Versus Next Generation Sequencing for Diagnosis of FLT3, IDH and NPM1 Mutations in Acute Myeloid Leukemia: Results of the PETHEMA PCR-LMA Study
Source: Cancers (Basel). 2025 Mar 1;17(5):854. doi: 10.3390/cancers17050854 (PMC11898636; doi:10.3390/cancers17050854)
Supplement: Supplementary file 1 [file cancers-17-00854-s001.zip]

Archive with 1 entries (1 files):
- cancers-3444725-supplementary.pdf
